# Supplementary material for: Persistent long-term habitat use by Florida manatees at Fort Pierce, Florida from 1997 to 2020
Source: PLoS One. 2024 Mar 21;19(3):e0297636. doi: 10.1371/journal.pone.0297636 (PMC10956764; doi:10.1371/journal.pone.0297636)
Supplement: S1 Data — (XLSX) [file pone.0297636.s002.xlsx]

## Sheet: data
Year	Month	Day	StudyDay	Count
1997	11	1	#REF!	2
1997	11	2	#REF!	0
1997	11	4	#REF!	1
1997	11	5	#REF!	0
1997	11	6	#REF!	2
1997	11	7	#REF!	0
1997	11	8	#REF!	2
1997	11	9	#REF!	4
1997	11	11	#REF!	5
1997	11	12	#REF!	4
1997	11	13	#REF!	2
1997	11	14	#REF!	1
1997	11	15	#REF!	3
1997	11	16	#REF!	0
1997	11	18	#REF!	0
1997	11	19	#REF!	0
1997	11	20	#REF!	1
1997	11	21	#REF!	0
1997	11	22	#REF!	0
1997	11	23	#REF!	3
1997	11	25	#REF!	0
1997	11	26	#REF!	0
1997	11	28	#REF!	0
1997	11	29	#REF!	0
1997	11	30	#REF!	0
1997	12	2	#REF!	4
1997	12	3	#REF!	0
1997	12	4	#REF!	0
1997	12	5	#REF!	0
1997	12	6	#REF!	1
1997	12	7	#REF!	5
1997	12	9	#REF!	9
1997	12	10	#REF!	8
1997	12	11	#REF!	0
1997	12	12	#REF!	0
1997	12	13	#REF!	1
1997	12	14	#REF!	3
1997	12	16	#REF!	6
1997	12	17	#REF!	0
1997	12	18	#REF!	6
1997	12	19	#REF!	8
1997	12	20	#REF!	10
1997	12	21	#REF!	3
1997	12	23	#REF!	6
1997	12	26	#REF!	6
1997	12	27	#REF!	6
1997	12	28	#REF!	5
1997	12	30	#REF!	26
1997	12	31	#REF!	6
1998	1	2	#REF!	3
1998	1	3	#REF!	6
1998	1	4	#REF!	5
1998	1	6	#REF!	15
1998	1	7	#REF!	3
1998	1	8	#REF!	3
1998	1	9	#REF!	3
1998	1	10	#REF!	4
1998	1	11	#REF!	5
1998	1	13	#REF!	6
1998	1	14	#REF!	0
1998	1	15	#REF!	0
1998	1	16	#REF!	9
1998	1	17	#REF!	0
1998	1	18	#REF!	4
1998	1	20	#REF!	7
1998	1	21	#REF!	2
1998	1	22	#REF!	4
1998	1	23	#REF!	3
1998	1	24	#REF!	0
1998	1	25	#REF!	0
1998	1	27	#REF!	5
1998	1	28	#REF!	6
1998	1	29	#REF!	7
1998	1	30	#REF!	10
1998	1	31	#REF!	5
1998	2	1	#REF!	4
1998	2	3	#REF!	6
1998	2	4	#REF!	5
1998	2	5	#REF!	1
1998	2	6	#REF!	5
1998	2	7	#REF!	5
1998	2	8	#REF!	4
1998	2	10	#REF!	4
1998	2	11	#REF!	0
1998	2	12	#REF!	4
1998	2	13	#REF!	0
1998	2	14	#REF!	3
1998	2	15	#REF!	2
1998	2	17	#REF!	6
1998	2	18	#REF!	4
1998	2	19	#REF!	3
1998	2	20	#REF!	2
1998	2	21	#REF!	1
1998	2	22	#REF!	2
1998	2	24	#REF!	3
1998	2	25	#REF!	1
1998	2	26	#REF!	0
1998	2	27	#REF!	1
1998	2	28	#REF!	2
1998	3	1	#REF!	1
1998	3	3	#REF!	5
1998	3	4	#REF!	2
1998	3	5	#REF!	4
1998	3	6	#REF!	0
1998	3	7	#REF!	0
1998	3	8	#REF!	1
1998	3	10	#REF!	2
1998	3	11	#REF!	4
1998	3	12	#REF!	2
1998	3	13	#REF!	4
1998	3	14	#REF!	2
1998	3	15	#REF!	2
1998	3	17	#REF!	0
1998	3	18	#REF!	1
1998	3	19	#REF!	4
1998	3	20	#REF!	2
1998	3	21	#REF!	3
1998	3	22	#REF!	2
1998	3	24	#REF!	9
1998	3	25	#REF!	1
1998	3	26	#REF!	2
1998	3	27	#REF!	2
1998	3	28	#REF!	1
1998	3	29	#REF!	2
1998	3	31	#REF!	4
1998	11	1	#REF!	0
1998	11	3	#REF!	0
1998	11	4	#REF!	0
1998	11	6	#REF!	0
1998	11	7	#REF!	4
1998	11	8	#REF!	1
1998	11	10	#REF!	4
1998	11	11	#REF!	1
1998	11	12	#REF!	0
1998	11	13	#REF!	3
1998	11	14	#REF!	0
1998	11	15	#REF!	2
1998	11	17	#REF!	2
1998	11	18	#REF!	0
1998	11	19	#REF!	0
1998	11	20	#REF!	2
1998	11	21	#REF!	1
1998	11	22	#REF!	0
1998	11	24	#REF!	0
1998	11	25	#REF!	0
1998	11	26	#REF!	0
1998	11	27	#REF!	0
1998	11	28	#REF!	2
1998	11	29	#REF!	2
1998	12	1	#REF!	2
1998	12	2	#REF!	2
1998	12	3	#REF!	0
1998	12	4	#REF!	0
1998	12	5	#REF!	0
1998	12	6	#REF!	3
1998	12	8	#REF!	0
1998	12	9	#REF!	0
1998	12	10	#REF!	0
1998	12	11	#REF!	0
1998	12	12	#REF!	3
1998	12	13	#REF!	0
1998	12	15	#REF!	3
1998	12	16	#REF!	3
1998	12	17	#REF!	5
1998	12	18	#REF!	4
1998	12	19	#REF!	3
1998	12	20	#REF!	2
1998	12	22	#REF!	3
1998	12	23	#REF!	3
1998	12	26	#REF!	0
1998	12	27	#REF!	3
1998	12	29	#REF!	0
1998	12	30	#REF!	1
1998	12	31	#REF!	1
1999	1	2	#REF!	3
1999	1	3	#REF!	3
1999	1	5	#REF!	23
1999	1	6	#REF!	22
1999	1	7	#REF!	6
1999	1	8	#REF!	3
1999	1	9	#REF!	6
1999	1	10	#REF!	1
1999	1	12	#REF!	12
1999	1	13	#REF!	4
1999	1	14	#REF!	8
1999	1	15	#REF!	1
1999	1	16	#REF!	2
1999	1	17	#REF!	10
1999	1	19	#REF!	9
1999	1	20	#REF!	13
1999	1	21	#REF!	4
1999	1	22	#REF!	7
1999	1	23	#REF!	4
1999	1	24	#REF!	8
1999	1	26	#REF!	3
1999	1	27	#REF!	5
1999	1	28	#REF!	3
1999	1	29	#REF!	2
1999	1	30	#REF!	2
1999	1	31	#REF!	1
1999	2	2	#REF!	4
1999	2	3	#REF!	2
1999	2	4	#REF!	1
1999	2	5	#REF!	4
1999	2	6	#REF!	3
1999	2	7	#REF!	1
1999	2	9	#REF!	1
1999	2	10	#REF!	0
1999	2	11	#REF!	0
1999	2	12	#REF!	2
1999	2	13	#REF!	3
1999	2	14	#REF!	2
1999	2	16	#REF!	0
1999	2	17	#REF!	4
1999	2	18	#REF!	2
1999	2	19	#REF!	0
1999	2	20	#REF!	0
1999	2	21	#REF!	1
1999	2	23	#REF!	12
1999	2	24	#REF!	10
1999	2	25	#REF!	4
1999	2	26	#REF!	3
1999	2	27	#REF!	4
1999	2	28	#REF!	2
1999	3	2	#REF!	0
1999	3	4	#REF!	2
1999	3	5	#REF!	9
1999	3	6	#REF!	0
1999	3	9	#REF!	5
1999	3	10	#REF!	5
1999	3	11	#REF!	5
1999	3	12	#REF!	2
1999	3	13	#REF!	3
1999	3	14	#REF!	4
1999	3	16	#REF!	9
1999	3	17	#REF!	4
1999	3	18	#REF!	4
1999	3	19	#REF!	9
1999	3	20	#REF!	1
1999	3	21	#REF!	0
1999	3	23	#REF!	2
1999	3	24	#REF!	0
1999	3	25	#REF!	0
1999	3	26	#REF!	3
1999	3	27	#REF!	0
1999	3	28	#REF!	2
1999	3	30	#REF!	0
1999	3	31	#REF!	0
1999	11	2	#REF!	1
1999	11	3	#REF!	3
1999	11	4	#REF!	0
1999	11	5	#REF!	2
1999	11	6	#REF!	3
1999	11	7	#REF!	2
1999	11	9	#REF!	1
1999	11	10	#REF!	0
1999	11	11	#REF!	2
1999	11	12	#REF!	0
1999	11	13	#REF!	0
1999	11	14	#REF!	1
1999	11	16	#REF!	2
1999	11	17	#REF!	1
1999	11	18	#REF!	2
1999	11	19	#REF!	1
1999	11	20	#REF!	1
1999	11	21	#REF!	5
1999	11	23	#REF!	1
1999	11	24	#REF!	2
1999	11	26	#REF!	0
1999	11	27	#REF!	1
1999	11	28	#REF!	0
1999	11	30	#REF!	2
1999	12	1	#REF!	1
1999	12	2	#REF!	10
1999	12	3	#REF!	20
1999	12	4	#REF!	5
1999	12	5	#REF!	3
1999	12	7	#REF!	3
1999	12	8	#REF!	2
1999	12	9	#REF!	1
1999	12	10	#REF!	0
1999	12	11	#REF!	1
1999	12	12	#REF!	0
1999	12	14	#REF!	0
1999	12	15	#REF!	1
1999	12	16	#REF!	1
1999	12	17	#REF!	2
1999	12	18	#REF!	2
1999	12	19	#REF!	2
1999	12	21	#REF!	2
1999	12	22	#REF!	3
1999	12	23	#REF!	3
1999	12	26	#REF!	3
1999	12	28	#REF!	7
1999	12	29	#REF!	7
1999	12	30	#REF!	9
1999	12	31	#REF!	6
2000	1	2	#REF!	3
2000	1	4	#REF!	4
2000	1	5	#REF!	3
2000	1	6	#REF!	5
2000	1	7	#REF!	6
2000	1	8	#REF!	2
2000	1	9	#REF!	3
2000	1	11	#REF!	6
2000	1	12	#REF!	3
2000	1	13	#REF!	1
2000	1	14	#REF!	3
2000	1	15	#REF!	6
2000	1	16	#REF!	5
2000	1	18	#REF!	9
2000	1	19	#REF!	10
2000	1	20	#REF!	8
2000	1	21	#REF!	11
2000	1	22	#REF!	11
2000	1	23	#REF!	9
2000	1	25	#REF!	8
2000	1	26	#REF!	8
2000	1	27	#REF!	12
2000	1	28	#REF!	5
2000	1	29	#REF!	3
2000	1	30	#REF!	4
2000	2	1	#REF!	4
2000	2	2	#REF!	5
2000	2	3	#REF!	4
2000	2	4	#REF!	3
2000	2	5	#REF!	3
2000	2	6	#REF!	3
2000	2	8	#REF!	0
2000	2	9	#REF!	4
2000	2	10	#REF!	3
2000	2	11	#REF!	0
2000	2	12	#REF!	2
2000	2	13	#REF!	1
2000	2	15	#REF!	5
2000	2	16	#REF!	20
2000	2	17	#REF!	4
2000	2	18	#REF!	3
2000	2	19	#REF!	4
2000	2	20	#REF!	3
2000	2	22	#REF!	2
2000	2	23	#REF!	5
2000	2	24	#REF!	1
2000	2	25	#REF!	3
2000	2	26	#REF!	2
2000	2	27	#REF!	0
2000	2	29	#REF!	2
2000	3	1	#REF!	1
2000	3	2	#REF!	1
2000	3	3	#REF!	5
2000	3	4	#REF!	4
2000	3	5	#REF!	0
2000	3	7	#REF!	4
2000	3	8	#REF!	1
2000	3	9	#REF!	3
2000	3	10	#REF!	1
2000	3	11	#REF!	0
2000	3	12	#REF!	0
2000	3	14	#REF!	2
2000	3	15	#REF!	1
2000	3	16	#REF!	3
2000	3	17	#REF!	3
2000	3	18	#REF!	2
2000	3	19	#REF!	1
2000	3	21	#REF!	2
2000	3	22	#REF!	3
2000	3	23	#REF!	0
2000	3	24	#REF!	0
2000	3	25	#REF!	1
2000	3	26	#REF!	1
2000	3	28	#REF!	0
2000	3	29	#REF!	3
2000	3	30	#REF!	0
2000	3	31	#REF!	2
2000	11	1	#REF!	1
2000	11	2	#REF!	2
2000	11	3	#REF!	1
2000	11	4	#REF!	1
2000	11	5	#REF!	0
2000	11	7	#REF!	1
2000	11	8	#REF!	0
2000	11	9	#REF!	2
2000	11	10	#REF!	1
2000	11	11	#REF!	1
2000	11	12	#REF!	0
2000	11	14	#REF!	0
2000	11	15	#REF!	1
2000	11	16	#REF!	0
2000	11	17	#REF!	0
2000	11	18	#REF!	2
2000	11	19	#REF!	0
2000	11	21	#REF!	3
2000	11	22	#REF!	8
2000	11	24	#REF!	3
2000	11	25	#REF!	1
2000	11	26	#REF!	2
2000	11	28	#REF!	3
2000	11	29	#REF!	2
2000	11	30	#REF!	3
2000	12	1	#REF!	0
2000	12	2	#REF!	1
2000	12	3	#REF!	0
2000	12	5	#REF!	5
2000	12	6	#REF!	3
2000	12	7	#REF!	1
2000	12	8	#REF!	2
2000	12	9	#REF!	2
2000	12	10	#REF!	2
2000	12	12	#REF!	0
2000	12	13	#REF!	2
2000	12	14	#REF!	1
2000	12	15	#REF!	1
2000	12	16	#REF!	0
2000	12	17	#REF!	0
2000	12	19	#REF!	2
2000	12	20	#REF!	21
2000	12	21	#REF!	9
2000	12	22	#REF!	9
2000	12	23	#REF!	3
2000	12	26	#REF!	2
2000	12	27	#REF!	3
2000	12	28	#REF!	1
2000	12	29	#REF!	3
2000	12	30	#REF!	8
2000	12	31	#REF!	1
2001	1	2	#REF!	10
2001	1	3	#REF!	7
2001	1	4	#REF!	12
2001	1	5	#REF!	5
2001	1	6	#REF!	12
2001	1	7	#REF!	18
2001	1	9	#REF!	3
2001	1	10	#REF!	0
2001	1	11	#REF!	4
2001	1	12	#REF!	2
2001	1	13	#REF!	3
2001	1	14	#REF!	0
2001	1	16	#REF!	2
2001	1	17	#REF!	2
2001	1	18	#REF!	6
2001	1	19	#REF!	4
2001	1	20	#REF!	5
2001	1	21	#REF!	4
2001	1	22	#REF!	15
2001	1	24	#REF!	5
2001	1	25	#REF!	2
2001	1	26	#REF!	0
2001	1	27	#REF!	0
2001	1	28	#REF!	0
2001	1	30	#REF!	0
2001	1	31	#REF!	4
2001	2	1	#REF!	2
2001	2	2	#REF!	12
2001	2	3	#REF!	6
2001	2	4	#REF!	3
2001	2	6	#REF!	2
2001	2	7	#REF!	2
2001	2	8	#REF!	5
2001	2	9	#REF!	9
2001	2	10	#REF!	0
2001	2	11	#REF!	0
2001	2	13	#REF!	1
2001	2	14	#REF!	3
2001	2	15	#REF!	2
2001	2	16	#REF!	0
2001	2	17	#REF!	1
2001	2	18	#REF!	1
2001	2	20	#REF!	0
2001	2	21	#REF!	1
2001	2	22	#REF!	0
2001	2	23	#REF!	2
2001	2	24	#REF!	2
2001	2	25	#REF!	0
2001	2	27	#REF!	2
2001	2	28	#REF!	0
2001	3	1	#REF!	1
2001	3	2	#REF!	2
2001	3	3	#REF!	0
2001	3	4	#REF!	2
2001	3	6	#REF!	3
2001	3	7	#REF!	5
2001	3	8	#REF!	5
2001	3	9	#REF!	5
2001	3	10	#REF!	3
2001	3	11	#REF!	0
2001	3	13	#REF!	2
2001	3	14	#REF!	2
2001	3	15	#REF!	1
2001	3	16	#REF!	0
2001	3	17	#REF!	1
2001	3	18	#REF!	0
2001	3	20	#REF!	2
2001	3	21	#REF!	0
2001	3	22	#REF!	1
2001	3	23	#REF!	1
2001	3	24	#REF!	0
2001	3	25	#REF!	2
2001	3	27	#REF!	0
2001	3	28	#REF!	0
2001	3	29	#REF!	0
2001	3	30	#REF!	0
2001	3	31	#REF!	0
2001	11	1	#REF!	2
2001	11	2	#REF!	0
2001	11	3	#REF!	1
2001	11	4	#REF!	0
2001	11	5	#REF!	0
2001	11	6	#REF!	1
2001	11	7	#REF!	2
2001	11	8	#REF!	6
2001	11	9	#REF!	0
2001	11	10	#REF!	0
2001	11	11	#REF!	1
2001	11	12	#REF!	0
2001	11	13	#REF!	0
2001	11	14	#REF!	0
2001	11	15	#REF!	0
2001	11	16	#REF!	0
2001	11	17	#REF!	0
2001	11	18	#REF!	0
2001	11	19	#REF!	0
2001	11	20	#REF!	1
2001	11	21	#REF!	2
2001	11	23	#REF!	1
2001	11	24	#REF!	0
2001	11	25	#REF!	1
2001	11	26	#REF!	0
2001	11	27	#REF!	1
2001	11	28	#REF!	3
2001	11	29	#REF!	0
2001	11	30	#REF!	0
2001	12	1	#REF!	0
2001	12	2	#REF!	0
2001	12	3	#REF!	0
2001	12	4	#REF!	0
2001	12	5	#REF!	0
2001	12	6	#REF!	0
2001	12	7	#REF!	3
2001	12	8	#REF!	0
2001	12	9	#REF!	0
2001	12	10	#REF!	0
2001	12	11	#REF!	0
2001	12	12	#REF!	0
2001	12	13	#REF!	0
2001	12	14	#REF!	1
2001	12	15	#REF!	3
2001	12	16	#REF!	0
2001	12	17	#REF!	0
2001	12	18	#REF!	0
2001	12	19	#REF!	0
2001	12	20	#REF!	0
2001	12	21	#REF!	2
2001	12	22	#REF!	0
2001	12	23	#REF!	2
2001	12	24	#REF!	0
2001	12	25	#REF!	0
2001	12	26	#REF!	4
2001	12	27	#REF!	0
2001	12	28	#REF!	0
2001	12	29	#REF!	4
2001	12	30	#REF!	3
2002	1	2	#REF!	2
2002	1	3	#REF!	2
2002	1	4	#REF!	8
2002	1	5	#REF!	4
2002	1	6	#REF!	9
2002	1	8	#REF!	4
2002	1	9	#REF!	2
2002	1	10	#REF!	1
2002	1	11	#REF!	2
2002	1	12	#REF!	3
2002	1	13	#REF!	3
2002	1	15	#REF!	1
2002	1	16	#REF!	7
2002	1	17	#REF!	3
2002	1	18	#REF!	3
2002	1	19	#REF!	3
2002	1	20	#REF!	0
2002	1	22	#REF!	4
2002	1	23	#REF!	3
2002	1	24	#REF!	0
2002	1	25	#REF!	2
2002	1	26	#REF!	3
2002	1	27	#REF!	2
2002	1	29	#REF!	1
2002	1	30	#REF!	3
2002	1	31	#REF!	2
2002	2	1	#REF!	3
2002	2	2	#REF!	0
2002	2	3	#REF!	3
2002	2	5	#REF!	4
2002	2	6	#REF!	3
2002	2	7	#REF!	3
2002	2	8	#REF!	3
2002	2	9	#REF!	2
2002	2	10	#REF!	3
2002	2	12	#REF!	2
2002	2	13	#REF!	2
2002	2	14	#REF!	2
2002	2	15	#REF!	2
2002	2	16	#REF!	0
2002	2	17	#REF!	0
2002	2	19	#REF!	0
2002	2	20	#REF!	0
2002	2	21	#REF!	1
2002	2	22	#REF!	3
2002	2	23	#REF!	1
2002	2	24	#REF!	10
2002	2	26	#REF!	1
2002	2	27	#REF!	0
2002	2	28	#REF!	10
2002	3	1	#REF!	4
2002	3	2	#REF!	3
2002	3	3	#REF!	4
2002	3	5	#REF!	2
2002	3	6	#REF!	1
2002	3	7	#REF!	3
2002	3	8	#REF!	1
2002	3	9	#REF!	0
2002	3	10	#REF!	0
2002	3	12	#REF!	2
2002	3	13	#REF!	1
2002	3	14	#REF!	0
2002	3	15	#REF!	1
2002	3	16	#REF!	1
2002	3	17	#REF!	0
2002	3	19	#REF!	4
2002	3	20	#REF!	1
2002	3	21	#REF!	0
2002	3	22	#REF!	2
2002	3	23	#REF!	1
2002	3	24	#REF!	0
2002	3	26	#REF!	1
2002	3	27	#REF!	0
2002	3	28	#REF!	0
2002	3	29	#REF!	0
2002	3	30	#REF!	1
2002	3	31	#REF!	0
2002	11	1	#REF!	0
2002	11	2	#REF!	1
2002	11	3	#REF!	0
2002	11	5	#REF!	2
2002	11	6	#REF!	0
2002	11	8	#REF!	1
2002	11	9	#REF!	0
2002	11	10	#REF!	0
2002	11	12	#REF!	0
2002	11	13	#REF!	2
2002	11	14	#REF!	5
2002	11	15	#REF!	0
2002	11	16	#REF!	0
2002	11	17	#REF!	1
2002	11	19	#REF!	8
2002	11	20	#REF!	0
2002	11	21	#REF!	2
2002	11	22	#REF!	2
2002	11	23	#REF!	4
2002	11	24	#REF!	6
2002	11	26	#REF!	8
2002	11	27	#REF!	0
2002	11	29	#REF!	2
2002	11	30	#REF!	5
2002	12	1	#REF!	4
2002	12	3	#REF!	1
2002	12	4	#REF!	3
2002	12	5	#REF!	2
2002	12	6	#REF!	3
2002	12	7	#REF!	0
2002	12	8	#REF!	0
2002	12	10	#REF!	0
2002	12	11	#REF!	0
2002	12	12	#REF!	1
2002	12	13	#REF!	1
2002	12	14	#REF!	1
2002	12	15	#REF!	5
2002	12	17	#REF!	6
2002	12	18	#REF!	4
2002	12	19	#REF!	3
2002	12	20	#REF!	4
2002	12	21	#REF!	2
2002	12	22	#REF!	0
2002	12	24	#REF!	5
2002	12	26	#REF!	4
2002	12	27	#REF!	1
2002	12	28	#REF!	1
2002	12	29	#REF!	4
2002	12	31	#REF!	0
2003	1	1	#REF!	1
2003	1	2	#REF!	3
2003	1	3	#REF!	2
2003	1	4	#REF!	2
2003	1	5	#REF!	3
2003	1	7	#REF!	2
2003	1	8	#REF!	7
2003	1	9	#REF!	2
2003	1	10	#REF!	2
2003	1	11	#REF!	2
2003	1	12	#REF!	0
2003	1	14	#REF!	0
2003	1	15	#REF!	0
2003	1	16	#REF!	0
2003	1	17	#REF!	2
2003	1	18	#REF!	2
2003	1	19	#REF!	0
2003	1	21	#REF!	0
2003	1	22	#REF!	0
2003	1	23	#REF!	2
2003	1	24	#REF!	9
2003	1	25	#REF!	2
2003	1	26	#REF!	3
2003	1	28	#REF!	1
2003	1	29	#REF!	1
2003	1	30	#REF!	0
2003	1	31	#REF!	0
2003	2	1	#REF!	4
2003	2	2	#REF!	5
2003	2	4	#REF!	3
2003	2	5	#REF!	4
2003	2	6	#REF!	4
2003	2	7	#REF!	3
2003	2	8	#REF!	7
2003	2	9	#REF!	3
2003	2	11	#REF!	3
2003	2	12	#REF!	3
2003	2	13	#REF!	1
2003	2	14	#REF!	2
2003	2	15	#REF!	2
2003	2	16	#REF!	0
2003	2	18	#REF!	2
2003	2	19	#REF!	2
2003	2	20	#REF!	1
2003	2	21	#REF!	1
2003	2	22	#REF!	1
2003	2	23	#REF!	1
2003	2	25	#REF!	3
2003	2	26	#REF!	1
2003	2	27	#REF!	2
2003	2	28	#REF!	2
2003	3	1	#REF!	0
2003	3	2	#REF!	6
2003	3	4	#REF!	1
2003	3	5	#REF!	2
2003	3	6	#REF!	1
2003	3	7	#REF!	1
2003	3	8	#REF!	0
2003	3	9	#REF!	0
2003	3	11	#REF!	1
2003	3	12	#REF!	1
2003	3	13	#REF!	1
2003	3	14	#REF!	1
2003	3	15	#REF!	1
2003	3	16	#REF!	0
2003	3	18	#REF!	0
2003	3	19	#REF!	0
2003	3	20	#REF!	2
2003	3	21	#REF!	0
2003	3	22	#REF!	0
2003	3	23	#REF!	0
2003	3	25	#REF!	0
2003	3	26	#REF!	0
2003	3	27	#REF!	0
2003	3	28	#REF!	0
2003	3	29	#REF!	0
2003	3	30	#REF!	0
2003	11	1	#REF!	0
2003	11	2	#REF!	0
2003	11	4	#REF!	0
2003	11	5	#REF!	0
2003	11	6	#REF!	0
2003	11	7	#REF!	0
2003	11	8	#REF!	0
2003	11	9	#REF!	0
2003	11	11	#REF!	0
2003	11	12	#REF!	0
2003	11	13	#REF!	1
2003	11	14	#REF!	0
2003	11	15	#REF!	4
2003	11	16	#REF!	1
2003	11	18	#REF!	0
2003	11	19	#REF!	0
2003	11	20	#REF!	0
2003	11	21	#REF!	0
2003	11	22	#REF!	0
2003	11	23	#REF!	0
2003	11	25	#REF!	1
2003	11	26	#REF!	0
2003	11	28	#REF!	1
2003	11	29	#REF!	4
2003	11	30	#REF!	0
2003	12	2	#REF!	0
2003	12	3	#REF!	2
2003	12	4	#REF!	0
2003	12	5	#REF!	2
2003	12	6	#REF!	0
2003	12	7	#REF!	0
2003	12	9	#REF!	3
2003	12	10	#REF!	0
2003	12	11	#REF!	5
2003	12	12	#REF!	2
2003	12	13	#REF!	0
2003	12	14	#REF!	4
2003	12	16	#REF!	3
2003	12	17	#REF!	0
2003	12	18	#REF!	3
2003	12	19	#REF!	1
2003	12	20	#REF!	4
2003	12	21	#REF!	5
2003	12	23	#REF!	0
2003	12	24	#REF!	0
2003	12	26	#REF!	2
2003	12	27	#REF!	1
2003	12	28	#REF!	3
2003	12	30	#REF!	1
2003	12	31	#REF!	0
2004	1	2	#REF!	2
2004	1	3	#REF!	4
2004	1	4	#REF!	3
2004	1	6	#REF!	3
2004	1	7	#REF!	2
2004	1	8	#REF!	2
2004	1	9	#REF!	3
2004	1	10	#REF!	2
2004	1	11	#REF!	3
2004	1	13	#REF!	4
2004	1	14	#REF!	4
2004	1	15	#REF!	5
2004	1	16	#REF!	7
2004	1	17	#REF!	4
2004	1	18	#REF!	6
2004	1	20	#REF!	3
2004	1	21	#REF!	3
2004	1	22	#REF!	2
2004	1	23	#REF!	2
2004	1	24	#REF!	0
2004	1	25	#REF!	0
2004	1	27	#REF!	6
2004	1	28	#REF!	7
2004	1	29	#REF!	5
2004	1	30	#REF!	4
2004	1	31	#REF!	4
2004	2	1	#REF!	6
2004	2	2	#REF!	0
2004	2	3	#REF!	0
2004	2	4	#REF!	2
2004	2	5	#REF!	2
2004	2	6	#REF!	4
2004	2	8	#REF!	0
2004	2	9	#REF!	0
2004	2	10	#REF!	2
2004	2	11	#REF!	2
2004	2	12	#REF!	1
2004	2	13	#REF!	1
2004	2	14	#REF!	2
2004	2	15	#REF!	0
2004	2	16	#REF!	0
2004	2	17	#REF!	2
2004	2	18	#REF!	0
2004	2	19	#REF!	1
2004	2	20	#REF!	1
2004	2	21	#REF!	0
2004	2	23	#REF!	0
2004	2	24	#REF!	0
2004	2	25	#REF!	0
2004	2	26	#REF!	0
2004	2	27	#REF!	3
2004	2	28	#REF!	0
2004	2	29	#REF!	0
2004	3	2	#REF!	0
2004	3	3	#REF!	0
2004	3	4	#REF!	0
2004	3	5	#REF!	1
2004	3	6	#REF!	0
2004	3	7	#REF!	0
2004	3	8	#REF!	0
2004	3	9	#REF!	0
2004	3	10	#REF!	0
2004	3	11	#REF!	1
2004	3	12	#REF!	0
2004	3	13	#REF!	0
2004	3	14	#REF!	0
2004	3	15	#REF!	0
2004	3	16	#REF!	0
2004	3	17	#REF!	0
2004	3	18	#REF!	0
2004	3	19	#REF!	0
2004	3	20	#REF!	0
2004	3	21	#REF!	0
2004	3	22	#REF!	0
2004	3	23	#REF!	0
2004	3	24	#REF!	0
2004	3	25	#REF!	0
2004	3	26	#REF!	0
2004	3	27	#REF!	0
2004	3	28	#REF!	0
2004	3	30	#REF!	2
2004	3	31	#REF!	0
2004	12	7	#REF!	2
2004	12	8	#REF!	0
2004	12	9	#REF!	0
2004	12	10	#REF!	0
2004	12	11	#REF!	0
2004	12	12	#REF!	1
2004	12	14	#REF!	3
2004	12	15	#REF!	0
2004	12	16	#REF!	4
2004	12	17	#REF!	0
2004	12	18	#REF!	3
2004	12	19	#REF!	2
2004	12	21	#REF!	1
2004	12	22	#REF!	2
2004	12	23	#REF!	6
2004	12	24	#REF!	7
2004	12	26	#REF!	5
2004	12	28	#REF!	3
2004	12	29	#REF!	1
2004	12	30	#REF!	2
2004	12	31	#REF!	0
2005	1	2	#REF!	3
2005	1	3	#REF!	0
2005	1	4	#REF!	3
2005	1	5	#REF!	3
2005	1	6	#REF!	5
2005	1	7	#REF!	1
2005	1	8	#REF!	4
2005	1	9	#REF!	2
2005	1	10	#REF!	0
2005	1	11	#REF!	3
2005	1	12	#REF!	0
2005	1	13	#REF!	4
2005	1	14	#REF!	0
2005	1	15	#REF!	4
2005	1	16	#REF!	0
2005	1	17	#REF!	0
2005	1	18	#REF!	5
2005	1	19	#REF!	3
2005	1	20	#REF!	7
2005	1	21	#REF!	7
2005	1	22	#REF!	1
2005	1	23	#REF!	4
2005	1	24	#REF!	0
2005	1	25	#REF!	0
2005	1	26	#REF!	1
2005	1	27	#REF!	2
2005	1	28	#REF!	0
2005	1	29	#REF!	3
2005	1	30	#REF!	2
2005	2	1	#REF!	0
2005	2	2	#REF!	0
2005	2	3	#REF!	0
2005	2	4	#REF!	5
2005	2	5	#REF!	3
2005	2	6	#REF!	0
2005	2	8	#REF!	5
2005	2	9	#REF!	0
2005	2	10	#REF!	0
2005	2	11	#REF!	0
2005	2	12	#REF!	2
2005	2	13	#REF!	0
2005	2	15	#REF!	0
2005	2	16	#REF!	0
2005	2	17	#REF!	5
2005	2	18	#REF!	7
2005	2	19	#REF!	1
2005	2	20	#REF!	0
2005	2	22	#REF!	0
2005	2	23	#REF!	2
2005	2	24	#REF!	3
2005	2	25	#REF!	3
2005	2	26	#REF!	2
2005	2	27	#REF!	1
2005	3	1	#REF!	1
2005	3	2	#REF!	0
2005	3	3	#REF!	0
2005	3	4	#REF!	0
2005	3	5	#REF!	2
2005	3	6	#REF!	0
2005	3	8	#REF!	0
2005	3	9	#REF!	1
2005	3	10	#REF!	4
2005	3	11	#REF!	6
2005	3	12	#REF!	1
2005	3	15	#REF!	0
2005	3	16	#REF!	1
2005	3	17	#REF!	2
2005	3	18	#REF!	1
2005	3	19	#REF!	2
2005	3	20	#REF!	0
2005	3	22	#REF!	0
2005	3	23	#REF!	2
2005	3	24	#REF!	0
2005	3	27	#REF!	1
2005	3	29	#REF!	0
2005	3	31	#REF!	1
2005	11	1	#REF!	0
2005	11	3	#REF!	2
2005	11	4	#REF!	0
2005	11	5	#REF!	1
2005	11	6	#REF!	0
2005	11	8	#REF!	0
2005	11	9	#REF!	0
2005	11	10	#REF!	0
2005	11	11	#REF!	1
2005	11	12	#REF!	0
2005	11	13	#REF!	0
2005	11	15	#REF!	0
2005	11	16	#REF!	1
2005	11	17	#REF!	0
2005	11	18	#REF!	0
2005	11	19	#REF!	0
2005	11	20	#REF!	0
2005	11	22	#REF!	2
2005	11	23	#REF!	0
2005	11	25	#REF!	4
2005	11	26	#REF!	3
2005	11	27	#REF!	1
2005	11	29	#REF!	0
2005	11	30	#REF!	2
2005	12	1	#REF!	5
2005	12	2	#REF!	3
2005	12	3	#REF!	0
2005	12	4	#REF!	1
2005	12	6	#REF!	0
2005	12	7	#REF!	0
2005	12	8	#REF!	2
2005	12	9	#REF!	3
2005	12	10	#REF!	0
2005	12	11	#REF!	1
2005	12	13	#REF!	6
2005	12	14	#REF!	1
2005	12	15	#REF!	2
2005	12	16	#REF!	0
2005	12	17	#REF!	4
2005	12	18	#REF!	1
2005	12	20	#REF!	1
2005	12	21	#REF!	8
2005	12	22	#REF!	1
2005	12	23	#REF!	2
2005	12	24	#REF!	4
2005	12	26	#REF!	6
2005	12	27	#REF!	8
2005	12	28	#REF!	6
2005	12	29	#REF!	6
2005	12	30	#REF!	8
2005	12	31	#REF!	3
2006	1	3	#REF!	2
2006	1	4	#REF!	3
2006	1	5	#REF!	3
2006	1	6	#REF!	1
2006	1	7	#REF!	3
2006	1	8	#REF!	0
2006	1	10	#REF!	0
2006	1	11	#REF!	1
2006	1	12	#REF!	2
2006	1	13	#REF!	1
2006	1	14	#REF!	11
2006	1	15	#REF!	0
2006	1	17	#REF!	0
2006	1	18	#REF!	2
2006	1	19	#REF!	1
2006	1	20	#REF!	0
2006	1	21	#REF!	1
2006	1	22	#REF!	0
2006	1	24	#REF!	4
2006	1	25	#REF!	7
2006	1	26	#REF!	9
2006	1	27	#REF!	5
2006	1	28	#REF!	1
2006	1	29	#REF!	0
2006	1	31	#REF!	2
2006	2	1	#REF!	3
2006	2	2	#REF!	1
2006	2	3	#REF!	1
2006	2	4	#REF!	6
2006	2	5	#REF!	4
2006	2	7	#REF!	5
2006	2	8	#REF!	8
2006	2	9	#REF!	14
2006	2	10	#REF!	4
2006	2	11	#REF!	6
2006	2	12	#REF!	6
2006	2	14	#REF!	3
2006	2	15	#REF!	3
2006	2	16	#REF!	2
2006	2	17	#REF!	2
2006	2	18	#REF!	0
2006	2	19	#REF!	4
2006	2	21	#REF!	5
2006	2	22	#REF!	2
2006	2	23	#REF!	5
2006	2	24	#REF!	6
2006	2	25	#REF!	6
2006	2	26	#REF!	3
2006	2	28	#REF!	0
2006	3	1	#REF!	4
2006	3	2	#REF!	0
2006	3	3	#REF!	1
2006	3	4	#REF!	1
2006	3	5	#REF!	0
2006	3	7	#REF!	1
2006	3	8	#REF!	5
2006	3	9	#REF!	3
2006	3	10	#REF!	1
2006	3	11	#REF!	1
2006	3	12	#REF!	1
2006	3	14	#REF!	0
2006	3	15	#REF!	1
2006	3	16	#REF!	2
2006	3	17	#REF!	0
2006	3	18	#REF!	1
2006	3	19	#REF!	0
2006	3	21	#REF!	0
2006	3	22	#REF!	1
2006	3	23	#REF!	0
2006	3	24	#REF!	1
2006	3	25	#REF!	1
2006	3	26	#REF!	0
2006	3	28	#REF!	0
2006	3	29	#REF!	2
2006	3	30	#REF!	0
2006	3	31	#REF!	0
2006	11	1	#REF!	0
2006	11	2	#REF!	1
2006	11	3	#REF!	0
2006	11	4	#REF!	1
2006	11	5	#REF!	0
2006	11	7	#REF!	0
2006	11	8	#REF!	0
2006	11	9	#REF!	0
2006	11	10	#REF!	0
2006	11	11	#REF!	1
2006	11	12	#REF!	0
2006	11	14	#REF!	4
2006	11	15	#REF!	0
2006	11	16	#REF!	0
2006	11	17	#REF!	0
2006	11	18	#REF!	0
2006	11	19	#REF!	3
2006	11	21	#REF!	5
2006	11	22	#REF!	5
2006	11	24	#REF!	0
2006	11	25	#REF!	3
2006	11	26	#REF!	3
2006	11	28	#REF!	1
2006	11	29	#REF!	0
2006	11	30	#REF!	1
2006	12	1	#REF!	4
2006	12	2	#REF!	2
2006	12	3	#REF!	1
2006	12	5	#REF!	3
2006	12	6	#REF!	1
2006	12	7	#REF!	2
2006	12	8	#REF!	0
2006	12	9	#REF!	1
2006	12	10	#REF!	0
2006	12	12	#REF!	0
2006	12	13	#REF!	3
2006	12	14	#REF!	1
2006	12	15	#REF!	6
2006	12	16	#REF!	5
2006	12	17	#REF!	4
2006	12	19	#REF!	1
2006	12	20	#REF!	2
2006	12	21	#REF!	1
2006	12	22	#REF!	0
2006	12	23	#REF!	3
2006	12	24	#REF!	0
2006	12	26	#REF!	1
2006	12	27	#REF!	9
2006	12	28	#REF!	0
2006	12	29	#REF!	0
2006	12	30	#REF!	0
2006	12	31	#REF!	3
2007	1	1	#REF!	0
2007	1	2	#REF!	1
2007	1	3	#REF!	0
2007	1	4	#REF!	3
2007	1	5	#REF!	0
2007	1	6	#REF!	1
2007	1	7	#REF!	1
2007	1	8	#REF!	0
2007	1	9	#REF!	0
2007	1	10	#REF!	1
2007	1	11	#REF!	2
2007	1	12	#REF!	0
2007	1	13	#REF!	0
2007	1	14	#REF!	4
2007	1	15	#REF!	0
2007	1	16	#REF!	0
2007	1	17	#REF!	1
2007	1	18	#REF!	1
2007	1	19	#REF!	2
2007	1	20	#REF!	3
2007	1	21	#REF!	0
2007	1	22	#REF!	0
2007	1	23	#REF!	0
2007	1	24	#REF!	0
2007	1	25	#REF!	1
2007	1	26	#REF!	3
2007	1	27	#REF!	2
2007	1	28	#REF!	0
2007	1	29	#REF!	0
2007	1	30	#REF!	1
2007	1	31	#REF!	3
2007	2	1	#REF!	3
2007	2	2	#REF!	0
2007	2	3	#REF!	0
2007	2	4	#REF!	2
2007	2	5	#REF!	0
2007	2	6	#REF!	0
2007	2	7	#REF!	0
2007	2	8	#REF!	1
2007	2	9	#REF!	0
2007	2	10	#REF!	1
2007	2	11	#REF!	1
2007	2	12	#REF!	0
2007	2	13	#REF!	0
2007	2	14	#REF!	2
2007	2	15	#REF!	3
2007	2	16	#REF!	4
2007	2	17	#REF!	0
2007	2	18	#REF!	3
2007	2	19	#REF!	0
2007	2	20	#REF!	0
2007	2	21	#REF!	1
2007	2	22	#REF!	0
2007	2	23	#REF!	2
2007	2	24	#REF!	0
2007	2	25	#REF!	2
2007	2	26	#REF!	0
2007	2	28	#REF!	1
2007	3	1	#REF!	4
2007	3	2	#REF!	0
2007	3	3	#REF!	1
2007	3	4	#REF!	3
2007	3	5	#REF!	0
2007	3	6	#REF!	1
2007	3	7	#REF!	2
2007	3	8	#REF!	3
2007	3	9	#REF!	1
2007	3	10	#REF!	1
2007	3	11	#REF!	0
2007	3	12	#REF!	0
2007	3	13	#REF!	0
2007	3	14	#REF!	2
2007	3	15	#REF!	1
2007	3	16	#REF!	3
2007	3	17	#REF!	2
2007	3	18	#REF!	1
2007	3	19	#REF!	0
2007	3	20	#REF!	0
2007	3	21	#REF!	1
2007	3	22	#REF!	3
2007	3	23	#REF!	0
2007	3	24	#REF!	0
2007	3	25	#REF!	0
2007	3	26	#REF!	0
2007	3	27	#REF!	0
2007	3	28	#REF!	0
2007	3	29	#REF!	0
2007	3	30	#REF!	0
2007	3	31	#REF!	0
2007	11	1	#REF!	0
2007	11	2	#REF!	0
2007	11	3	#REF!	0
2007	11	4	#REF!	0
2007	11	6	#REF!	0
2007	11	7	#REF!	0
2007	11	8	#REF!	11
2007	11	9	#REF!	1
2007	11	10	#REF!	2
2007	11	11	#REF!	0
2007	11	13	#REF!	0
2007	11	14	#REF!	5
2007	11	15	#REF!	2
2007	11	16	#REF!	6
2007	11	17	#REF!	4
2007	11	18	#REF!	3
2007	11	20	#REF!	7
2007	11	21	#REF!	5
2007	11	23	#REF!	1
2007	11	24	#REF!	0
2007	11	27	#REF!	2
2007	11	28	#REF!	2
2007	11	29	#REF!	1
2007	11	30	#REF!	0
2007	12	1	#REF!	1
2007	12	2	#REF!	1
2007	12	3	#REF!	0
2007	12	4	#REF!	0
2007	12	5	#REF!	3
2007	12	6	#REF!	0
2007	12	7	#REF!	3
2007	12	8	#REF!	1
2007	12	9	#REF!	0
2007	12	11	#REF!	0
2007	12	12	#REF!	1
2007	12	13	#REF!	0
2007	12	14	#REF!	1
2007	12	15	#REF!	1
2007	12	16	#REF!	0
2007	12	18	#REF!	1
2007	12	19	#REF!	4
2007	12	20	#REF!	1
2007	12	21	#REF!	0
2007	12	22	#REF!	4
2007	12	23	#REF!	0
2007	12	26	#REF!	0
2007	12	27	#REF!	2
2007	12	28	#REF!	5
2007	12	29	#REF!	3
2007	12	30	#REF!	3
2008	1	1	#REF!	3
2008	1	3	#REF!	1
2008	1	4	#REF!	2
2008	1	5	#REF!	4
2008	1	6	#REF!	2
2008	1	8	#REF!	0
2008	1	9	#REF!	3
2008	1	10	#REF!	4
2008	1	11	#REF!	3
2008	1	13	#REF!	2
2008	1	15	#REF!	4
2008	1	16	#REF!	4
2008	1	17	#REF!	1
2008	1	18	#REF!	0
2008	1	19	#REF!	8
2008	1	20	#REF!	8
2008	1	22	#REF!	3
2008	1	23	#REF!	2
2008	1	24	#REF!	5
2008	1	25	#REF!	1
2008	1	26	#REF!	2
2008	1	27	#REF!	1
2008	1	29	#REF!	3
2008	1	30	#REF!	0
2008	1	31	#REF!	3
2008	2	1	#REF!	1
2008	2	2	#REF!	1
2008	2	3	#REF!	1
2008	2	5	#REF!	3
2008	2	6	#REF!	4
2008	2	7	#REF!	8
2008	2	8	#REF!	5
2008	2	9	#REF!	6
2008	2	10	#REF!	1
2008	2	12	#REF!	3
2008	2	13	#REF!	0
2008	2	14	#REF!	7
2008	2	15	#REF!	2
2008	2	16	#REF!	0
2008	2	17	#REF!	2
2008	2	20	#REF!	0
2008	2	21	#REF!	3
2008	2	22	#REF!	0
2008	2	23	#REF!	2
2008	2	24	#REF!	2
2008	2	26	#REF!	2
2008	2	27	#REF!	0
2008	2	28	#REF!	3
2008	2	29	#REF!	0
2008	3	1	#REF!	1
2008	3	2	#REF!	0
2008	3	4	#REF!	0
2008	3	5	#REF!	0
2008	3	6	#REF!	1
2008	3	7	#REF!	0
2008	3	8	#REF!	2
2008	3	9	#REF!	3
2008	3	11	#REF!	2
2008	3	12	#REF!	2
2008	3	13	#REF!	2
2008	3	14	#REF!	0
2008	3	15	#REF!	3
2008	3	16	#REF!	5
2008	3	18	#REF!	0
2008	3	19	#REF!	1
2008	3	20	#REF!	3
2008	3	21	#REF!	2
2008	3	22	#REF!	3
2008	3	25	#REF!	0
2008	3	26	#REF!	23
2008	3	27	#REF!	4
2008	3	28	#REF!	0
2008	3	29	#REF!	3
2008	3	30	#REF!	0
2008	11	1	#REF!	0
2008	11	2	#REF!	0
2008	11	4	#REF!	1
2008	11	5	#REF!	0
2008	11	6	#REF!	1
2008	11	7	#REF!	2
2008	11	8	#REF!	0
2008	11	9	#REF!	1
2008	11	11	#REF!	1
2008	11	12	#REF!	0
2008	11	13	#REF!	2
2008	11	14	#REF!	4
2008	11	15	#REF!	0
2008	11	16	#REF!	4
2008	11	18	#REF!	2
2008	11	19	#REF!	0
2008	11	20	#REF!	5
2008	11	21	#REF!	2
2008	11	22	#REF!	4
2008	11	23	#REF!	1
2008	11	25	#REF!	6
2008	11	26	#REF!	8
2008	11	28	#REF!	8
2008	11	29	#REF!	4
2008	11	30	#REF!	2
2008	12	1	#REF!	0
2008	12	2	#REF!	0
2008	12	3	#REF!	1
2008	12	4	#REF!	2
2008	12	5	#REF!	0
2008	12	6	#REF!	2
2008	12	7	#REF!	5
2008	12	9	#REF!	0
2008	12	10	#REF!	0
2008	12	11	#REF!	3
2008	12	12	#REF!	6
2008	12	13	#REF!	4
2008	12	14	#REF!	3
2008	12	16	#REF!	2
2008	12	17	#REF!	5
2008	12	18	#REF!	5
2008	12	19	#REF!	5
2008	12	20	#REF!	5
2008	12	21	#REF!	4
2008	12	22	#REF!	3
2008	12	23	#REF!	1
2008	12	24	#REF!	2
2008	12	26	#REF!	3
2008	12	27	#REF!	2
2008	12	28	#REF!	1
2008	12	29	#REF!	4
2008	12	30	#REF!	11
2008	12	31	#REF!	5
2009	1	2	#REF!	2
2009	1	4	#REF!	2
2009	1	5	#REF!	3
2009	1	6	#REF!	1
2009	1	7	#REF!	0
2009	1	8	#REF!	1
2009	1	9	#REF!	3
2009	1	10	#REF!	1
2009	1	11	#REF!	0
2009	1	13	#REF!	1
2009	1	14	#REF!	0
2009	1	15	#REF!	2
2009	1	16	#REF!	0
2009	1	17	#REF!	2
2009	1	18	#REF!	0
2009	1	20	#REF!	2
2009	1	21	#REF!	3
2009	1	22	#REF!	12
2009	1	23	#REF!	4
2009	1	24	#REF!	1
2009	1	25	#REF!	0
2009	1	27	#REF!	28
2009	1	28	#REF!	2
2009	1	29	#REF!	8
2009	1	30	#REF!	5
2009	2	3	#REF!	0
2009	2	4	#REF!	3
2009	2	5	#REF!	2
2009	2	6	#REF!	0
2009	2	7	#REF!	0
2009	2	8	#REF!	1
2009	2	10	#REF!	1
2009	2	11	#REF!	2
2009	2	12	#REF!	6
2009	2	13	#REF!	7
2009	2	14	#REF!	2
2009	2	15	#REF!	6
2009	2	17	#REF!	1
2009	2	18	#REF!	3
2009	2	19	#REF!	4
2009	2	20	#REF!	3
2009	2	21	#REF!	1
2009	2	22	#REF!	1
2009	2	24	#REF!	2
2009	2	25	#REF!	2
2009	2	26	#REF!	0
2009	2	27	#REF!	1
2009	2	28	#REF!	2
2009	3	3	#REF!	7
2009	3	4	#REF!	1
2009	3	5	#REF!	2
2009	3	6	#REF!	0
2009	3	7	#REF!	2
2009	3	8	#REF!	0
2009	3	9	#REF!	1
2009	3	10	#REF!	2
2009	3	11	#REF!	0
2009	3	12	#REF!	5
2009	3	13	#REF!	4
2009	3	14	#REF!	1
2009	3	15	#REF!	2
2009	3	16	#REF!	0
2009	3	17	#REF!	3
2009	3	18	#REF!	2
2009	3	19	#REF!	1
2009	3	20	#REF!	3
2009	3	21	#REF!	1
2009	3	24	#REF!	1
2009	3	25	#REF!	1
2009	3	26	#REF!	1
2009	3	27	#REF!	5
2009	3	28	#REF!	0
2009	3	29	#REF!	2
2009	3	31	#REF!	0
2009	11	1	#REF!	0
2009	11	3	#REF!	1
2009	11	4	#REF!	0
2009	11	5	#REF!	2
2009	11	6	#REF!	0
2009	11	7	#REF!	1
2009	11	8	#REF!	0
2009	11	10	#REF!	0
2009	11	11	#REF!	0
2009	11	12	#REF!	0
2009	11	13	#REF!	4
2009	11	14	#REF!	0
2009	11	15	#REF!	0
2009	11	17	#REF!	2
2009	11	18	#REF!	0
2009	11	19	#REF!	1
2009	11	20	#REF!	1
2009	11	21	#REF!	0
2009	11	22	#REF!	0
2009	11	24	#REF!	0
2009	11	25	#REF!	0
2009	11	27	#REF!	3
2009	11	28	#REF!	0
2009	11	29	#REF!	0
2009	12	1	#REF!	0
2009	12	2	#REF!	1
2009	12	3	#REF!	2
2009	12	4	#REF!	1
2009	12	5	#REF!	0
2009	12	6	#REF!	0
2009	12	8	#REF!	0
2009	12	9	#REF!	1
2009	12	10	#REF!	0
2009	12	11	#REF!	2
2009	12	12	#REF!	1
2009	12	13	#REF!	1
2009	12	15	#REF!	0
2009	12	16	#REF!	0
2009	12	17	#REF!	1
2009	12	18	#REF!	1
2009	12	19	#REF!	1
2009	12	20	#REF!	0
2009	12	22	#REF!	1
2009	12	23	#REF!	2
2009	12	24	#REF!	1
2009	12	26	#REF!	1
2009	12	27	#REF!	3
2009	12	29	#REF!	6
2009	12	30	#REF!	4
2009	12	31	#REF!	9
2010	1	2	#REF!	2
2010	1	3	#REF!	1
2010	1	5	#REF!	1
2010	1	6	#REF!	2
2010	1	7	#REF!	5
2010	1	8	#REF!	3
2010	1	9	#REF!	2
2010	1	10	#REF!	3
2010	1	12	#REF!	1
2010	1	13	#REF!	4
2010	1	14	#REF!	3
2010	1	15	#REF!	1
2010	1	16	#REF!	1
2010	1	17	#REF!	0
2010	1	19	#REF!	0
2010	1	20	#REF!	1
2010	1	21	#REF!	5
2010	1	22	#REF!	1
2010	1	23	#REF!	3
2010	1	24	#REF!	2
2010	1	26	#REF!	3
2010	1	27	#REF!	2
2010	1	28	#REF!	3
2010	1	29	#REF!	4
2010	1	30	#REF!	4
2010	1	31	#REF!	2
2010	2	2	#REF!	3
2010	2	3	#REF!	3
2010	2	4	#REF!	3
2010	2	5	#REF!	0
2010	2	6	#REF!	1
2010	2	7	#REF!	4
2010	2	9	#REF!	5
2010	2	10	#REF!	2
2010	2	11	#REF!	6
2010	2	12	#REF!	0
2010	2	13	#REF!	3
2010	2	14	#REF!	1
2010	2	16	#REF!	1
2010	2	17	#REF!	2
2010	2	18	#REF!	2
2010	2	19	#REF!	0
2010	2	20	#REF!	1
2010	2	21	#REF!	1
2010	2	23	#REF!	5
2010	2	24	#REF!	8
2010	2	25	#REF!	12
2010	2	26	#REF!	0
2010	2	27	#REF!	2
2010	2	28	#REF!	0
2010	3	2	#REF!	0
2010	3	3	#REF!	2
2010	3	4	#REF!	2
2010	3	5	#REF!	4
2010	3	6	#REF!	0
2010	3	7	#REF!	0
2010	3	9	#REF!	3
2010	3	10	#REF!	3
2010	3	11	#REF!	4
2010	3	12	#REF!	5
2010	3	13	#REF!	9
2010	3	14	#REF!	2
2010	3	16	#REF!	3
2010	3	17	#REF!	3
2010	3	18	#REF!	4
2010	3	19	#REF!	0
2010	3	20	#REF!	0
2010	3	21	#REF!	2
2010	3	23	#REF!	1
2010	3	24	#REF!	2
2010	3	25	#REF!	4
2010	3	26	#REF!	0
2010	3	27	#REF!	1
2010	3	28	#REF!	0
2010	3	30	#REF!	0
2010	3	31	#REF!	1
2010	11	2	#REF!	0
2010	11	3	#REF!	0
2010	11	4	#REF!	0
2010	11	5	#REF!	0
2010	11	6	#REF!	0
2010	11	9	#REF!	4
2010	11	10	#REF!	0
2010	11	11	#REF!	2
2010	11	12	#REF!	0
2010	11	13	#REF!	1
2010	11	14	#REF!	2
2010	11	16	#REF!	1
2010	11	17	#REF!	0
2010	11	18	#REF!	3
2010	11	19	#REF!	1
2010	11	20	#REF!	0
2010	11	21	#REF!	0
2010	11	23	#REF!	1
2010	11	24	#REF!	0
2010	11	26	#REF!	1
2010	11	27	#REF!	2
2010	11	28	#REF!	0
2010	11	30	#REF!	0
2010	12	1	#REF!	0
2010	12	2	#REF!	3
2010	12	3	#REF!	0
2010	12	4	#REF!	2
2010	12	5	#REF!	0
2010	12	7	#REF!	20
2010	12	8	#REF!	0
2010	12	9	#REF!	0
2010	12	10	#REF!	1
2010	12	11	#REF!	0
2010	12	12	#REF!	0
2010	12	14	#REF!	0
2010	12	15	#REF!	2
2010	12	16	#REF!	3
2010	12	17	#REF!	0
2010	12	18	#REF!	0
2010	12	19	#REF!	2
2010	12	21	#REF!	1
2010	12	22	#REF!	0
2010	12	23	#REF!	2
2010	12	24	#REF!	2
2010	12	26	#REF!	0
2010	12	28	#REF!	0
2010	12	29	#REF!	0
2010	12	30	#REF!	0
2010	12	31	#REF!	0
2011	1	2	#REF!	0
2011	1	4	#REF!	1
2011	1	5	#REF!	3
2011	1	6	#REF!	9
2011	1	7	#REF!	6
2011	1	8	#REF!	1
2011	1	9	#REF!	2
2011	1	11	#REF!	0
2011	1	12	#REF!	2
2011	1	13	#REF!	3
2011	1	14	#REF!	0
2011	1	15	#REF!	1
2011	1	16	#REF!	0
2011	1	18	#REF!	1
2011	1	19	#REF!	3
2011	1	20	#REF!	4
2011	1	21	#REF!	0
2011	1	22	#REF!	4
2011	1	23	#REF!	1
2011	1	25	#REF!	1
2011	1	26	#REF!	4
2011	1	27	#REF!	4
2011	1	28	#REF!	3
2011	1	29	#REF!	7
2011	1	30	#REF!	0
2011	2	1	#REF!	4
2011	2	2	#REF!	9
2011	2	3	#REF!	11
2011	2	4	#REF!	6
2011	2	5	#REF!	12
2011	2	6	#REF!	10
2011	2	8	#REF!	8
2011	2	9	#REF!	3
2011	2	10	#REF!	6
2011	2	11	#REF!	2
2011	2	12	#REF!	5
2011	2	13	#REF!	0
2011	2	15	#REF!	1
2011	2	16	#REF!	1
2011	2	17	#REF!	3
2011	2	18	#REF!	7
2011	2	19	#REF!	2
2011	2	20	#REF!	2
2011	2	22	#REF!	4
2011	2	23	#REF!	6
2011	2	24	#REF!	4
2011	2	25	#REF!	2
2011	2	26	#REF!	5
2011	2	27	#REF!	0
2011	3	1	#REF!	0
2011	3	2	#REF!	0
2011	3	3	#REF!	1
2011	3	4	#REF!	0
2011	3	5	#REF!	0
2011	3	6	#REF!	0
2011	3	8	#REF!	2
2011	3	9	#REF!	1
2011	3	10	#REF!	1
2011	3	11	#REF!	2
2011	3	12	#REF!	1
2011	3	13	#REF!	0
2011	3	15	#REF!	0
2011	3	16	#REF!	0
2011	3	17	#REF!	1
2011	3	18	#REF!	1
2011	3	19	#REF!	2
2011	3	20	#REF!	0
2011	3	22	#REF!	0
2011	3	23	#REF!	0
2011	3	24	#REF!	1
2011	3	25	#REF!	2
2011	3	26	#REF!	2
2011	3	27	#REF!	0
2011	3	29	#REF!	0
2011	3	30	#REF!	0
2011	3	31	#REF!	2
2011	11	1	#REF!	4
2011	11	2	#REF!	0
2011	11	3	#REF!	0
2011	11	4	#REF!	2
2011	11	5	#REF!	0
2011	11	6	#REF!	0
2011	11	8	#REF!	2
2011	11	9	#REF!	2
2011	11	10	#REF!	0
2011	11	11	#REF!	3
2011	11	12	#REF!	2
2011	11	13	#REF!	6
2011	11	15	#REF!	0
2011	11	16	#REF!	0
2011	11	17	#REF!	2
2011	11	18	#REF!	1
2011	11	19	#REF!	2
2011	11	20	#REF!	1
2011	11	22	#REF!	0
2011	11	23	#REF!	2
2011	11	25	#REF!	0
2011	11	26	#REF!	3
2011	11	27	#REF!	0
2011	11	29	#REF!	0
2011	11	30	#REF!	0
2011	12	1	#REF!	6
2011	12	2	#REF!	1
2011	12	3	#REF!	3
2011	12	4	#REF!	0
2011	12	6	#REF!	3
2011	12	7	#REF!	5
2011	12	8	#REF!	8
2011	12	9	#REF!	0
2011	12	10	#REF!	2
2011	12	11	#REF!	1
2011	12	13	#REF!	4
2011	12	14	#REF!	4
2011	12	15	#REF!	3
2011	12	16	#REF!	2
2011	12	17	#REF!	3
2011	12	18	#REF!	6
2011	12	20	#REF!	2
2011	12	21	#REF!	4
2011	12	22	#REF!	5
2011	12	23	#REF!	3
2011	12	24	#REF!	0
2011	12	27	#REF!	11
2011	12	28	#REF!	6
2011	12	29	#REF!	5
2011	12	30	#REF!	3
2011	12	31	#REF!	2
2012	1	3	#REF!	3
2012	1	4	#REF!	6
2012	1	5	#REF!	5
2012	1	6	#REF!	1
2012	1	7	#REF!	2
2012	1	8	#REF!	1
2012	1	10	#REF!	1
2012	1	11	#REF!	4
2012	1	12	#REF!	7
2012	1	13	#REF!	8
2012	1	14	#REF!	3
2012	1	15	#REF!	1
2012	1	17	#REF!	1
2012	1	18	#REF!	3
2012	1	19	#REF!	2
2012	1	20	#REF!	2
2012	1	21	#REF!	0
2012	1	22	#REF!	0
2012	1	24	#REF!	3
2012	1	25	#REF!	6
2012	1	26	#REF!	25
2012	1	27	#REF!	18
2012	1	28	#REF!	8
2012	1	29	#REF!	8
2012	1	31	#REF!	3
2012	2	1	#REF!	5
2012	2	2	#REF!	5
2012	2	3	#REF!	12
2012	2	4	#REF!	3
2012	2	5	#REF!	0
2012	2	7	#REF!	4
2012	2	8	#REF!	3
2012	2	9	#REF!	5
2012	2	10	#REF!	4
2012	2	11	#REF!	4
2012	2	12	#REF!	3
2012	2	14	#REF!	5
2012	2	15	#REF!	10
2012	2	16	#REF!	3
2012	2	17	#REF!	4
2012	2	18	#REF!	4
2012	2	19	#REF!	3
2012	2	21	#REF!	0
2012	2	22	#REF!	3
2012	2	23	#REF!	13
2012	2	24	#REF!	0
2012	2	25	#REF!	6
2012	2	26	#REF!	2
2012	2	28	#REF!	5
2012	2	29	#REF!	4
2012	3	1	#REF!	3
2012	3	2	#REF!	1
2012	3	3	#REF!	0
2012	3	4	#REF!	0
2012	3	6	#REF!	1
2012	3	7	#REF!	1
2012	3	8	#REF!	2
2012	3	9	#REF!	1
2012	3	10	#REF!	7
2012	3	11	#REF!	2
2012	3	13	#REF!	1
2012	3	14	#REF!	1
2012	3	15	#REF!	3
2012	3	16	#REF!	0
2012	3	17	#REF!	1
2012	3	18	#REF!	1
2012	3	20	#REF!	0
2012	3	21	#REF!	0
2012	3	22	#REF!	2
2012	3	23	#REF!	2
2012	3	24	#REF!	1
2012	3	25	#REF!	0
2012	3	27	#REF!	1
2012	3	28	#REF!	2
2012	3	29	#REF!	2
2012	3	30	#REF!	2
2012	3	31	#REF!	1
2012	11	1	#REF!	3
2012	11	2	#REF!	1
2012	11	3	#REF!	1
2012	11	4	#REF!	0
2012	11	6	#REF!	1
2012	11	7	#REF!	2
2012	11	8	#REF!	4
2012	11	9	#REF!	3
2012	11	10	#REF!	1
2012	11	11	#REF!	1
2012	11	13	#REF!	0
2012	11	14	#REF!	3
2012	11	15	#REF!	5
2012	11	16	#REF!	2
2012	11	17	#REF!	2
2012	11	18	#REF!	4
2012	11	20	#REF!	3
2012	11	21	#REF!	3
2012	11	22	#REF!	2
2012	11	23	#REF!	3
2012	11	24	#REF!	0
2012	11	25	#REF!	9
2012	11	27	#REF!	2
2012	11	28	#REF!	1
2012	11	29	#REF!	4
2012	11	30	#REF!	1
2012	12	1	#REF!	1
2012	12	2	#REF!	7
2012	12	4	#REF!	5
2012	12	5	#REF!	2
2012	12	6	#REF!	8
2012	12	7	#REF!	7
2012	12	8	#REF!	3
2012	12	9	#REF!	5
2012	12	11	#REF!	6
2012	12	12	#REF!	3
2012	12	13	#REF!	7
2012	12	14	#REF!	2
2012	12	16	#REF!	4
2012	12	18	#REF!	1
2012	12	19	#REF!	2
2012	12	20	#REF!	4
2012	12	21	#REF!	4
2012	12	22	#REF!	4
2012	12	23	#REF!	5
2012	12	26	#REF!	3
2012	12	27	#REF!	3
2012	12	28	#REF!	3
2012	12	29	#REF!	3
2012	12	30	#REF!	0
2012	12	31	#REF!	4
2013	1	2	#REF!	2
2013	1	3	#REF!	10
2013	1	4	#REF!	6
2013	1	5	#REF!	4
2013	1	6	#REF!	4
2013	1	8	#REF!	15
2013	1	9	#REF!	4
2013	1	10	#REF!	10
2013	1	11	#REF!	3
2013	1	12	#REF!	2
2013	1	13	#REF!	2
2013	1	15	#REF!	11
2013	1	16	#REF!	2
2013	1	17	#REF!	2
2013	1	18	#REF!	1
2013	1	19	#REF!	5
2013	1	20	#REF!	2
2013	1	22	#REF!	13
2013	1	23	#REF!	0
2013	1	24	#REF!	6
2013	1	25	#REF!	1
2013	1	26	#REF!	0
2013	1	27	#REF!	0
2013	1	29	#REF!	2
2013	1	30	#REF!	2
2013	1	31	#REF!	3
2013	2	1	#REF!	2
2013	2	2	#REF!	15
2013	2	3	#REF!	3
2013	2	5	#REF!	7
2013	2	6	#REF!	21
2013	2	7	#REF!	16
2013	2	8	#REF!	2
2013	2	9	#REF!	3
2013	2	10	#REF!	3
2013	2	12	#REF!	2
2013	2	13	#REF!	2
2013	2	14	#REF!	6
2013	2	15	#REF!	4
2013	2	16	#REF!	6
2013	2	17	#REF!	3
2013	2	19	#REF!	12
2013	2	20	#REF!	10
2013	2	21	#REF!	14
2013	2	22	#REF!	6
2013	2	23	#REF!	1
2013	2	24	#REF!	6
2013	2	26	#REF!	9
2013	2	27	#REF!	3
2013	2	28	#REF!	3
2013	3	1	#REF!	4
2013	3	2	#REF!	1
2013	3	3	#REF!	0
2013	3	5	#REF!	0
2013	3	6	#REF!	19
2013	3	7	#REF!	3
2013	3	8	#REF!	3
[truncated: 926 more rows]
